# Supplementary material for: Identification of mIDH1 R132C/S280F Inhibitors from Natural Products by Integrated Molecular Docking, Pharmacophore Modeling and Molecular Dynamics Simulations
Source: Pharmaceuticals (Basel). 2024 Mar 5;17(3):336. doi: 10.3390/ph17030336 (PMC10976062; doi:10.3390/ph17030336)
Supplement: Supplementary file 1 [file pharmaceuticals-17-00336-s001.zip]

Archive with 1 entries (1 files):
- pharmaceuticals-2875108-supplementary.pdf
